# Supplementary material for: Polyacrylamide and Polyacrylamide/Polysaccharide Hydrogels for Well Water Shutoff in High-Temperature Reservoirs
Source: Gels. 2025 Oct 28;11(11):862. doi: 10.3390/gels11110862 (PMC12652023; doi:10.3390/gels11110862)
Supplement: Supplementary file 1 [file gels-11-00862-s001.zip]

Archive with 20 entries (20 files):
- Figure_S1a.png
- Figure_S1b.png
- Figure_S1c.png
- Figure_S1d.png
- Figure_S1e.png
- Figure_S1f.png
- Figure_S2a.png
- Figure_S2b.png
- Figure_S2c.png
- Figure_S2d.png
- Figure_S3.png
- Figure_S4.png
- Figure_S5.png
- Figure_S6a.png
- Figure_S6b.png
- Figure_S7.png
- Figure_S8.png
- Figure_S9a.PNG
- Figure_S9b.png
- gels-3862933-supplementary.pdf
